# Supplementary material for: Basic ctDNA Panel Promises Affordable Clinical Validity in Colon Cancer Patients but Not in Pancreas Cancer Patients
Source: Life (Basel). 2023 Nov 28;13(12):2274. doi: 10.3390/life13122274 (PMC10744654; doi:10.3390/life13122274)
Supplement: Supplementary file 1 [file life-13-02274-s001.zip]

Archive with 2 entries (2 files):
- Supplementary_figures.pptx
- Supplementary_tables.xlsx
