# Supplementary material for: Basic ctDNA Panel Promises Affordable Clinical Validity in Colon Cancer Patients but Not in Pancreas Cancer Patients
Source: Life (Basel). 2023 Nov 28;13(12):2274. doi: 10.3390/life13122274 (PMC10744654; doi:10.3390/life13122274)
Supplement: Supplementary file 1 [file life-13-02274-s001.zip › Supplementary_tables.xlsx]

## Sheet: S1-primer design
Table S1: Primer design for ctDNA un-informed panel.
POOL1	Primer sequence (5' - 3')	Tm
PIK3CA_region1_F	AGCTCAAAGCAATTTCTACACG	58.7
PIK3CA_region1_R	TCCATTTTAGCACTTACCTGTGAC	59.6
TP53_region4_F	CAAGTGGCTCCTGACCTGG	61.8
TP53_region4_R	CCTCATCTTGGGCCTGTG	60.2
TP53_region3_F	AGACCTCAGGCGGCTCATAG	61.8
TP53_region3_R	CCAGGCCTCTGATTCCTCAC	62.1
KRAS_region1_F	TGGTGGAGTATTTGATAGTGTATTAACC	59.9
KRAS_region1_R	TAGCTGTATCGTCAAGGCAC	56.5
KRAS_region3_F	TTCAGAATCATTTTGTGGACGAAT	61.9
KRAS_region3_R	TGTATCAAAGAATGGTCCTGCAC	61.3
BRAF_region1_F	TCATAATGCTTGCTCTGATAGGA	59
BRAF_region1_R	AACTGTTCAAACTGATGGGACC	60.3
APC_region5_F	AAGCTTGGCTTCAAGTTGTC	57.2
APC_region5_R	CAGGTGAAATTCTAAATAGTACCTGC	58.8
APC_region8_F	ACCCTAGAACCAAATCCAGCAG	61.7
APC_region8_R	AACATGAGTGGGGTCTCCTG	60
APC_region9_F	GACAAACCATGCCACCAAG	60
APC_region9_R	TGCAGCTTGCTTAGGTCCAC	61.5
SALL1_region1_F	TGTTCATCAGGATTATCAGGAGG	60.3
SALL1_region1_R	AAGGATGCCCACGTCTGTG	62.1
CDKN2A_region1_F	CTTTGGAAGCTCTCAGGGTAC	58.1
CDKN2A_region1_R	CTCTCACCCGACCCGTG	61.3
CDKN2A_region3_F	CAGCACCACCAGCGTGTC	62.7
CDKN2A_region3_R	TGGCTCTGACCATTCTGTTCTC	61.7
KRAS_region5_F	ATTCTCGACACAGCAGGTCA	59.4
KRAS_region5_R	tcagcttattatattcaatttaaacccacC	62.6
APC_region1_F	CTTTTTTGCTTTTACTGATTAACG	56.7
APC_region1_R	GCTCGTTTTTCCATATCCTGG	60.8
POOL2
TP53_region5_F	TTACCTCGCTTAGTGCTCCC	59.5
TP53_region5_R	ATCTACTGGGACGGAACAGC	59.2
TP53_region1_F	GCTGTGACTGCTTGTAGATGG	58.5
TP53_region1_R	ACTTGTGCCCTGACTTTCAAC	59.2
APC_region4_F	TGTGCTTAATTTTTAGGGTTCAAC	58.7
APC_region4_R	TAGTCATGGCATTAGTGACCAGG	61.3
APC_region6_F	CGGAATTGGTCTAGGCAAC	58.2
APC_region6_R	GTGGTAGACCCAGAACTTCTGT	57.3
APC_region7_F	AGCTGAAGATCCTGTGAGCG	60.7
APC_region7_R	CACTTTTGGAGGGAGATTTCG	61
APC_region2_F	TCAGAGTTGCGATGGAAGAAC	60.4
APC_region2_R	CCAAAATAAACACAGCCTTATGTC	59
APC_region3_F	CGAAGAATAGCCAGAATTCAGC	60.4
APC_region3_R	AGGCAATTTACTAACCTCTGCTTC	59.4
SMAD4_region1_F	AAGGTTCCTTCAAGCTGCC	59.4
SMAD4_region1_R	CCTTGCTCTCTCAATGGCTTC	61.4
CDKN2A_region2_F	CAGGTACCGTGCGACATC	58.6
CDKN2A_region2_R	CTCTCACCCGACCCGTG	61.3
KRAS_region2_F	TTATAAGGCCTGCTGAAAATGAC	59.7
KRAS_region2_R	ACAAGATTTACCTCTATTGTTGGATCA	60.5
KRAS_region4_F	ttgaagtaaaaggtgcactgtaataa	58.5
KRAS_region4_R	TGTACTGGTCCCTCATTGCA	60.1
BRAF_region2_F	GGTGATTTTGGTCTAGCTACAGT	56.7
BRAF_region2_R	CAGCATCTCAGGGCCAAAA	62.3
TP53_region2_F	CAACCAGCCCTGTCGTCTC	61.9
TP53_region2_R	CAGCTGTGGGTTGATTCCAC	61.5

## Sheet: S2-followup samples
		CHROM	POS	REF	ALT	Gene	AF_somatic	effect	1	2	3	4	5	6	7	ctDNA >0.3% in one or more points	ctDNA conform with clinical data	details
sample1	Colon	chr17	7577539	G	A	TP53	0.489583	MODERATE	0.000993073	0.000729097						ND	-	two samples post-surgery and continuous treatment
sample2	Colon	chr3	178936082	G	A	PIK3CA	0.710084	MODERATE	0.0167168	0.00844769	0.00908083	0.000562865	0.0174414			Detected	conform with clinical data	regrowth at 5th point
sample2	Colon	chr17	7578527	A	G	TP53	0.973214	MODERATE	0.00598703	0.0034296	0.00705834	0.00345002	0.011572
sample3	Colon	chr3	178936082	G	A	PIK3CA	0.4375	MODERATE	0.00574622	0.00073274	0.00133607					Detected	conform with clinical data	Unremarkable disease after chemotherapy (1st point at surgery, the rest after chemotherapy)
sample3	Colon	chr17	7578212	G	A	TP53	0.912621	HIGH	0.0055642	0.000815558	0.000927082
sample5	Colon	chr7	140453136	A	T	BRAF	0.623188	MODERATE	0.0831564	0.035406						Detected	conform with clinical data	Post-primary samples but continous metastsis
sample5	Colon	chr17	7578474	C	CG	TP53	1	HIGH	0.115275	0.0491625
sample7	Colon	chr12	25398284	C	T	KRAS	0.0923077	MODERATE	0.0136406	0.00696882	0.00696068	0.0220689	0.203839			Detected	conform with clinical data	repeated metastasis
sample8	Colon	chr5	112151204	C	T	APC	0.223684	HIGH	0.000557041	0.000666852	0.00138873					ND	-	Unremarkable disease after chemotherapy (all points after chemotherapy)
sample8	Colon	chr12	25398284	C	T	KRAS	0.314607	MODERATE	0.000613995	0.000549794	0.00025712
sample9	Colon	chr12	25398284	C	A	KRAS	0.66	MODERATE	0.00069363	0.000682628	0.0006374					ND	-	Repeated metastasis
sample9	Colon	chr17	7577082	C	T	TP53	0.701245	MODERATE	0.000702437	0.000712282	0.000283557
sample10	Colon	chr17	7578402	G	T	TP53	0.852713	HIGH	0.422592	0.000829574	0.00287207					Detected	conform with clinical data	pre surgery, after therapy, return of metastsis in one year of the last one
sample10	Colon	chr5	112175324	G	T	APC	0.875	HIGH	0.519815	0.00100044	0.00107765
sample11	Colon	chr5	112175273	C	T	APC	0.671875	HIGH	0.0134638	0.00155906						Detected	not conforming with clinical data	1st point post-operation, 2nd point after the end of chemotherapy a metastasis were operated after one month
sample11	Colon	chr17	7578212	G	A	TP53	0.777778	HIGH	0.00891116	0.00106914
sample12	Colon	chr17	7578406	C	T	TP53	0.172237	MODERATE	0.00206537	0.000541947	0.000826045					ND	-	1st point at surgery, the rest after chemotherapy
sample13	Colon	chr5	112151184	A	G	APC	0.313953	LOW	0.0364251	0.0352142						Detected	conform with clinical data	1st point at surgery, the 2nd after chemotherapy. Repeated metastasis
sample13	Colon	chr17	7577120	C	T	TP53	0.289406	MODERATE	0.00123471	0.00118074								-
sample15	Pancreas	chr9	21971186	G	A	CDKN2A	0.247059	MODERATE	0.00186611	0.00111445	0.00128944	0.00121707	0.00239184	0.00223868	0.000500918	ND	-	1st point at surgery, 2-4 after treatment, 5-7 after (0,1,2 months) second surgery
sample15	Pancreas	chr12	25398284	C	A	KRAS	0.331081	MODERATE	0.000735409	0.000494109	0.000547838	0.000645908	0.000846014	0.000563592	0.000581441
sample16	Pancreas	chr12	25398284	C	T	KRAS	0.267677	MODERATE	0.000474668	0.000702425	0.000722212					ND	-	1st point at surgery, 2nd mid treatment, 3rd surgery after failed treatment
sample16	Pancreas	chr17	7577538	C	T	TP53	0.256881	MODERATE	0.000767241	0.000884956	0.00141183
sample17	Pancreas	chr12	25398284	C	T	KRAS	0.355731	MODERATE	0.0284913	0.000534336	0.000611944	0.00223227				Detected	conform with clinical data	1st point pre-surgery, 2nd after surgery, 3rd mid chemotherapy, 4th after chemotherapy
sample17	Pancreas	chr17	7577108	C	A	TP53	0.862385	MODERATE	0.0306864	0.000497315	0.000393939	0.00895553
sample18	Pancreas	chr12	25398284	C	T	KRAS	0.583333	MODERATE	0.000696562	0.000814619	0.000837661	0.000799526	0.000519378			ND	-	1-3 chemotherapy, 4-5 recuurence and radiation
sample18	Pancreas	chr17	7577141	C	A	TP53	0.684647	MODERATE	0.00101855	0.000882827	0.000827094	0.00104865	0.000828987
sample19	Pancreas	chr12	25398285	C	A	KRAS	0.216981	MODERATE	0.000899952	0.00098523	0.000951332	0.00321258				ND	potential regrowth at the last point, no clinical data is available	all after surgery and chemo
